# Supplementary material for: StUBC13, a Ubiquitin-Conjugating Enzyme, Positively Regulates Salt and Osmotic Stresses in Potato
Source: Int J Mol Sci. 2024 Dec 8;25(23):13197. doi: 10.3390/ijms252313197 (PMC11642293; doi:10.3390/ijms252313197)
Supplement: Supplementary file 1 [file ijms-25-13197-s001.zip]

Archive with 1 entries (1 files):
- ijms-3292523-supplementary.pdf
